# Supplementary material for: Sea level rise and the drivers of daily water levels in the Sacramento-San Joaquin Delta
Source: Sci Rep. 2023 Dec 17;13:22454. doi: 10.1038/s41598-023-49204-z (PMC10725870; doi:10.1038/s41598-023-49204-z)
Supplement: Supplementary file 2 — Supplementary Table S1. [file 41598_2023_49204_MOESM2_ESM.xlsx]

## Sheet: Sheet1
Zone (see Fig. 1)	Gauge No.	Station Name *Denotes stations where regression performed poorly									Regression performance		Regression coefficients: Central estimate (95% CI) Coefficient units make each regression term have units of meters (Equation 1). Units do not have any physical signifiance, except for the RSLR term (a8).
			Data Source	Latitude	Longitude	n1n	n1s	n1j	n2	n3	RMSE (mm)	R2	a0: topographic offset	a1: NDOI - Exports	a2: Sacramento River	a3: San Joaquin River	a4: Exports	a5: Tidal-fluvial	a6: Coastal water level	a7: Wind	a8: RSLR (mm y-1)	RSLR linear fit (mm y-1)
Zone 1 (west of Sacramento-San Joaquin Rivers confluence)	1	San Francisco	NOAA	37.807	-122.467	1.16	0.8	0.8	2	0.5	40	0.79	0.98 (0.97, 0.98)	5.11e-06 (4.71e-06, 5.51e-06)	0	0	-1.34e-05 (-2.43e-05, -2.46e-06)	-2.77e-02 (-3.62e-02, -1.93e-02)	0.853 (0.842, 0.865)	3.89e-04 (3.46e-04, 4.33e-04)	3.8 (3.6, 4.0)	3.5 (0.3, 6.6)
	2	Richmond	NOAA	37.923	-122.41	0.82	0.8	0.8	0.6	1.32	50	0.77	0.98 (0.98, 0.98)	1.29e-04 (1.21e-04, 1.38e-04)	0	0	-2.73e-05 (-4.03e-05, -1.43e-05)	-3.08 (-4.02, -2.14)	0.863 (0.850, 0.877)	5.37e-04 (4.87e-04, 5.88e-04)	4.8 (4.6, 5.1)	3.6 (-0.7, 7.9)
	3	Alameda	NOAA	37.772	-122.3	0.78	0.5	1.08	0.6	1.4	40	0.8	0.95 (0.95, 0.96)	1.78e-04 (1.68e-04, 1.88e-04)	0	0	3.70e-06 (-7.42e-06, 1.48e-05)	-1.56 (-2.66, -0.47)	0.823 (0.811, 0.834)	6.45e-04 (6.02e-04, 6.89e-04)	3.4 (3.2, 3.6)	2.8 (-0.5, 6.0)
	4	Redwood City	NOAA	37.507	-122.21	0.6	0.5	1.08	2	0.5	40	0.76	0.93 (0.92, 0.93)	9.83e-04 (9.32e-04, 1.03e-03)	0	0	-1.83e-06 (-1.40e-05, 1.04e-05)	4.44e-02 (3.49e-02, 5.40e-02)	0.761 (0.749, 0.774)	8.51e-04 (8.04e-04, 8.99e-04)	4.2 (4, 4.4)	3.4 (0.1, 6.7)
	5	Martinez*	DWR, CDEC	38.028	-122.14	0.64	0.8	0.8	1.76	0.5	80	0.58	1.01 (1.01, 1.02)	1.26e-03 (1.22e-03, 1.31e-03)	0	0	5.96e-05 (4.40e-05, 7.53e-05)	0.243 (0.228, 0.259)	0.830 (0.813, 0.846)	1.40e-03 (1.34e-03, 1.46e-03)	3.9 (3.6, 4.1)	3.2 (-0.7, 7.0)
	6	Goodyear Slough	DWR, CDEC	38.118	-122.095	0.5	0.8	0.8	2	0.5	60	0.8	0.96 (0.95, 0.96)	6.89e-03 (6.73e-03, 7.06e-03)	0	0	5.25e-05 (3.60e-05, 6.90e-05)	0.261 (0.248, 0.274)	0.773 (0.756, 0.789)	1.58e-03 (1.51e-03, 1.64e-03)	12.9 (12.6, 13.2)	10.5 (5.6, 15.4)
	7	Sunrise Club*	DWR, CDEC	38.185	-122.083	0.5	0.8	0.8	2	0.5	160	0.32	1.03 (1.02, 1.03)	6.30e-03 (6.02e-03, 6.57e-03)	0	0	1.65e-04 (1.41e-04, 1.90e-04)	0.280 (0.261, 0.299)	0.829 (0.804, 0.854)	1.51e-03 (1.42e-03, 1.60e-03)	12.3 (11.9, 12.7)	10.5 (5.5, 15.5)
	8	Volanti	DWR, CDEC	38.181	-122.046	0.5	0.8	0.8	2	0.5	70	0.69	0.98 (0.98, 0.99)	6.16e-03 (5.97e-03, 6.34e-03)	0	0	1.78e-04 (1.60e-04, 1.96e-04)	0.270 (0.256, 0.284)	0.800 (0.782, 0.818)	1.93e-03 (1.86e-03, 2.00e-03)	7.6 (7.3, 7.9)	7.5 (3.7, 11.4)
	9	Port Chicago	NOAA	38.057	-122.04	0.5	0.8	0.8	2	0.5	50	0.77	0.93 (0.92, 0.93)	6.29e-03 (6.14e-03, 6.45e-03)	0	0	8.81e-05 (7.34e-05, 1.03e-04)	0.241 (0.229, 0.253)	0.787 (0.772, 0.802)	1.62e-03 (1.57e-03, 1.68e-03)	3.0 (2.8, 3.3)	1.3 (-3.0, 5.6)
	10	Sacramento River at Mallard Island	DWR, CDEC	38.043	-121.92	0.5	0.8	0.8	2	0.5	50	0.78	0.94 (0.93, 0.95)	7.02e-03 (6.86e-03, 7.18e-03)	0	0	1.44e-04 (1.29e-04, 1.60e-04)	0.278 (0.266, 0.29)	0.770 (0.754, 0.786)	2.09e-03 (2.03e-03, 2.15e-03)	3.7 (3.4, 3.9)	1.9 (-2.3, 6.0)
	11	National Steel	DWR, CDEC	38.122	-121.888	0.5	0.8	0.8	2	0.5	70	0.64	1.02 (1.01, 1.03)	6.13e-03 (5.92e-03, 6.34e-03)	0	0	1.86e-04 (1.65e-04, 2.06e-04)	0.296 (0.279, 0.312)	0.757 (0.735, 0.779)	2.01e-03 (1.93e-03, 2.09e-03)	3.5 (3.1, 3.9)	1.9 (-2.9, 6.7)
Zone 2 (Northern Delta)	12	Sacramento River at Rio Vista Bridge	DWR, WDL	38.16	-121.686	0.5	0.86	0.8	2	0.5	70	0.74	1.16 (1.16, 1.17)	0	6.46e-04 (6.32e-04, 6.60e-04)	0	0	0.271 (0.255, 0.286)	0.690 (0.670, 0.710)	2.46e-03 (2.39e-03, 2.54e-03)	10.9 (10.6, 11.2)	7.2 (2.5, 11.8)
	13	S.F. Mokelumne River at New Hope Bridge	DWR, WDL	38.225	-121.491	0.5	0.98	0.68	2	0.5	80	0.75	1.12 (1.11, 1.12)	0	3.72e-04 (3.66e-04, 3.78e-04)	0	0	0.293 (0.275, 0.311)	0.671 (0.647, 0.694)	2.69e-03 (2.60e-03, 2.78e-03)	6.5 (6.1, 6.9)	0.2 (-6.7, 7.1)
	14	Georgiana Slough at Sacramento River	DWR, CDEC	38.237	-121.518	0.5	1.4	0.68	2	0.5	70	0.97	1.16 (1.16, 1.17)	0	4.69e-05 (4.66e-05, 4.71e-05)	0	0	0.305 (0.29, 0.321)	0.472 (0.452, 0.492)	1.69e-03 (1.61e-03, 1.77e-03)	8.9 (8.6, 9.2)	-5.4 (-19, 8.1)
	15	Delta Cross Channel Btw Sac and Snodgrass	DWR, CDEC	38.245	-121.505	0.5	1	0.68	2	0.5	100	0.67	1.14 (1.13, 1.15)	0	3.16e-04 (3.09e-04, 3.23e-04)	0	0	0.314 (0.292, 0.335)	0.747 (0.719, 0.774)	2.97e-03 (2.87e-03, 3.08e-03)	4.7 (4.2, 5.1)	-0.6 (-8.5, 7.4)
	16	Mokelumne R at Bensons Ferry Nr Thorton*	DWR, WDL	38.255	-121.44	0.5	1.26	0.68	0.6	1.44	240	0.76	1.07 (1.06, 1.07)	0	1.37e-04 (1.36e-04, 1.38e-04)	0	0	8.68 (4.01, 13.3)	0.491 (0.448, 0.535)	2.07e-03 (1.91e-03, 2.23e-03)	10.3 (9.6, 10.9)	-2.2 (-16.4, 12.1)
	17	Steamboat Slough Btw Sac R and Sutter Sl*	DWR, CDEC	38.285	-121.587	0.5	1.46	0.8	2	0.5	100	0.95	1.19 (1.18, 1.19)	0	3.30e-05 (3.29e-05, 3.31e-05)	0	0	0.297 (0.282, 0.313)	0.523 (0.504, 0.543)	1.66e-03 (1.59e-03, 1.74e-03)	6.8 (6.5, 7.1)	-7.1 (-24.8, 10.6)
	18	Sacramento R at Snodgrass	DWR, WDL	38.35	-121.534	0.5	1.4	0.8	2	0.5	70	0.99	1.20 (1.19, 1.20)	0	7.68e-05 (7.66e-05, 7.70e-05)	0	0	0.309 (0.293, 0.326)	0.451 (0.430, 0.473)	1.59e-03 (1.51e-03, 1.67e-03)	8.4 (8.1, 8.8)	-13.4 (-35.6, 8.9)
	19	Sacramento River at Freeport	DWR, CDEC	38.45	-121.5	0.5	1.34	0.8	2	0.5	90	0.99	31.00 (30.90, 31.00)	0	1.65e-04 (1.65e-04, 1.66e-04)	0	0	0.343 (0.326, 0.36)	0.427 (0.405, 0.449)	1.65e-03 (1.56e-03, 1.73e-03)	7.0 (6.6, 7.3)	-20.9 (-53.1, 11.3)
	20	Sacramento River at I Street Bridge	DWR, WDL	38.589	-121.505	0.5	1.1	0.8	2	0.5	90	0.99	0.97 (0.97, 0.98)	0	1.47e-03 (1.47e-03, 1.47e-03)	0	0	0.276 (0.258, 0.294)	0.371 (0.348, 0.394)	1.09e-03 (9.96e-04, 1.18e-03)	2.1 (1.7, 2.4)	-37.7 (-104.3, 28.9)
	21	Bryte Lab	DWR, WDL	38.6	-121.54	0.5	1.02	0.8	2	0.5	90	0.99	0.96 (0.96, 0.97)	0	2.84e-03 (2.83e-03, 2.84e-03)	0	0	0.266 (0.248, 0.285)	0.359 (0.335, 0.383)	5.39e-04 (4.47e-04, 6.31e-04)	4.2 (3.8, 4.5)	-36.2 (-108.3, 36.0)
Zone 3 (Southern Delta)	22	San Joaquin River at Antioch	DWR, WDL	38.018	-121.803	0.5	0.5	0.68	2	0.5	60	0.77	1.00 (0.99, 1.01)	0	8.03e-03 (7.71e-03, 8.35e-03)	1.44e-03 (1.32e-03, 1.56e-03)	1.67e-04 (1.50e-04, 1.84e-04)	0.289 (0.276, 0.302)	0.789 (0.772, 0.807)	2.10e-03 (2.04e-03, 2.17e-03)	4.1 (3.9, 4.4)	1.6 (-2.4, 5.6)
	23	Three Mile Slough at San Joaquin R	DWR, WDL	38.09	-121.687	0.5	0.5	1.02	2	0.5	70	0.71	1.04 (1.03, 1.05)	0	8.97e-03 (8.59e-03, 9.34e-03)	1.61e-04 (1.45e-04, 1.77e-04)	1.99e-04 (1.79e-04, 2.19e-04)	0.293 (0.278, 0.308)	0.722 (0.701, 0.743)	2.29e-03 (2.21e-03, 2.36e-03)	5.9 (5.5, 6.2)	4.2 (0.2, 8.1)
	24	Dutch Slough at Jersey Island*	DWR, CDEC	38.013	-121.671	0.5	0.52	0.7	2	0.5	70	0.7	0.99 (0.98, 1.00)	0	7.17e-03 (6.85e-03, 7.49e-03)	1.51e-03 (1.38e-03, 1.64e-03)	2.00e-04 (1.80e-04, 2.20e-04)	0.336 (0.32, 0.351)	0.751 (0.731, 0.772)	2.38e-03 (2.31e-03, 2.46e-03)	5.4 (5.1, 5.7)	3.5 (-1.8, 8.8)
	25	Rock Slough Ab Contra Costa Canal	DWR, WDL	37.976	-121.638	0.5	0.5	0.8	2	0.5	70	0.72	1.00 (0.99, 1.01)	0	9.01e-03 (8.63e-03, 9.39e-03)	9.80e-04 (9.14e-04, 1.05e-03)	3.29e-04 (3.09e-04, 3.49e-04)	0.337 (0.322, 0.353)	0.761 (0.740, 0.781)	2.19e-03 (2.11e-03, 2.26e-03)	5.5 (5.2, 5.8)	2.9 (-0.4, 6.2)
	26	Italian Slough Headwater Near Byron	DWR, WDL	37.84	-121.603	0.5	0.5	0.86	2	0.5	70	0.78	0.94 (0.93, 0.95)	0	9.77e-03 (9.38e-03, 1.02e-02)	1.16e-03 (1.11e-03, 1.20e-03)	7.65e-04 (7.44e-04, 7.85e-04)	0.316 (0.301, 0.332)	0.718 (0.698, 0.739)	2.23e-03 (2.16e-03, 2.31e-03)	4.2 (3.8, 4.5)	4.5 (0.1, 9.0)
	27	Discovery Bay at Discovery Bay Blv	DWR, WDL	37.893	-121.603	0.5	0.5	0.82	2	0.5	70	0.75	1.03 (1.02, 1.04)	0	8.93e-03 (8.56e-03, 9.30e-03)	1.08e-03 (1.02e-03, 1.13e-03)	4.38e-04 (4.18e-04, 4.58e-04)	0.322 (0.307, 0.337)	0.731 (0.711, 0.751)	2.31e-03 (2.24e-03, 2.39e-03)	5.3 (5.0, 5.6)	3.6 (-0.1, 7.4)
	28	San Joaquin River at San Andreas Landing (SSA)	DWR, WDL	38.103	-121.591	0.6	0.54	0.7	2	0.5	60	0.77	1.06 (1.05, 1.07)	0	6.42e-03 (6.16e-03, 6.67e-03)	1.65e-03 (1.53e-03, 1.77e-03)	2.64e-04 (2.45e-04, 2.83e-04)	0.347 (0.331, 0.363)	0.761 (0.740, 0.781)	2.39e-03 (2.31e-03, 2.46e-03)	6.5 (6.1, 6.9)	5.5 (-0.3, 11.3)
	29	Discovery Bay at Indian Slough	DWR, WDL	37.918	-121.587	0.5	0.5	0.82	2	0.5	70	0.74	1.00 (1.00, 1.01)	0	9.33e-03 (8.95e-03, 9.71e-03)	1.07e-03 (1.01e-03, 1.13e-03)	4.85e-04 (4.65e-04, 5.05e-04)	0.337 (0.321, 0.353)	0.742 (0.722, 0.763)	2.32e-03 (2.24e-03, 2.39e-03)	4.3 (4.0, 4.7)	2.2 (-1.4, 5.7)
	30	Georgiana Slough at Mokelumne R	DWR, WDL	38.13	-121.583	0.5	0.52	0.68	2	0.5	70	0.76	1.05 (1.04, 1.06)	0	9.47e-03 (9.16e-03, 9.78e-03)	1.97e-03 (1.82e-03, 2.11e-03)	2.50e-04 (2.30e-04, 2.69e-04)	0.339 (0.324, 0.354)	0.748 (0.728, 0.768)	2.32e-03 (2.25e-03, 2.39e-03)	7.0 (6.7, 7.3)	3.1 (-0.9, 7.2)
	31	Bacon Island at Old River	DWR, WDL	37.969	-121.572	0.5	0.5	0.66	2	0.5	70	0.71	1.02 (1.01, 1.03)	0	9.28e-03 (8.89e-03, 9.66e-03)	2.29e-03 (2.12e-03, 2.47e-03)	3.45e-04 (3.25e-04, 3.66e-04)	0.330 (0.315, 0.346)	0.703 (0.683, 0.724)	2.39e-03 (2.32e-03, 2.47e-03)	7.0 (6.6, 7.3)	4.8 (1.3, 8.4)
	32	Old River at Byron	DWR, CDEC	37.89	-121.57	0.5	0.6	0.82	2	0.5	70	0.76	1.04 (1.03, 1.05)	0	4.18e-03 (4.02e-03, 4.35e-03)	1.39e-03 (1.33e-03, 1.45e-03)	5.97e-04 (5.77e-04, 6.18e-04)	0.320 (0.305, 0.336)	0.720 (0.700, 0.741)	2.37e-03 (2.30e-03, 2.45e-03)	3.4 (3.0, 3.7)	3 (-2.7, 8.7)
	33	Old River at Clifton Court Intake	DWR, WDL	37.828	-121.553	0.5	0.5	0.8	2	0.5	70	0.82	0.95 (0.94, 0.96)	0	9.24e-03 (8.84e-03, 9.64e-03)	2.19e-03 (2.12e-03, 2.26e-03)	9.75e-04 (9.53e-04, 9.96e-04)	0.314 (0.297, 0.33)	0.720 (0.698, 0.742)	2.30e-03 (2.22e-03, 2.38e-03)	10.1 (9.8, 10.5)	11.2 (6.7, 15.7)
	34	Old River Near DMC Below Dam	DWR, WDL	37.811	-121.544	0.5	0.5	1.04	2	0.5	80	0.8	0.96 (0.95, 0.97)	0	1.07e-02 (1.03e-02, 1.12e-02)	4.69e-04 (4.53e-04, 4.85e-04)	1.04e-03 (1.02e-03, 1.07e-03)	0.294 (0.277, 0.311)	0.694 (0.671, 0.717)	2.46e-03 (2.38e-03, 2.55e-03)	3.2 (2.8, 3.6)	5.1 (-1.5, 11.6)
	35	Old River Near DMC Above Dam*	DWR, WDL	37.81	-121.542	0.5	0.5	0.88	1.44	0.5	130	0.57	0.93 (0.92, 0.95)	0	7.96e-03 (7.27e-03, 8.65e-03)	1.36e-03 (1.29e-03, 1.43e-03)	7.63e-04 (7.28e-04, 7.99e-04)	0.663 (0.616, 0.711)	0.825 (0.790, 0.860)	3.61e-03 (3.48e-03, 3.74e-03)	4.2 (3.6, 4.7)	3.7 (-2.2, 9.5)
	36	Middle River at Middle River	DWR, WDL	37.943	-121.534	0.6	0.5	0.76	2	0.5	60	0.76	1.04 (1.03, 1.05)	0	9.05e-03 (8.69e-03, 9.41e-03)	1.59e-03 (1.51e-03, 1.68e-03)	3.57e-04 (3.37e-04, 3.76e-04)	0.329 (0.315, 0.344)	0.732 (0.713, 0.751)	2.34e-03 (2.27e-03, 2.42e-03)	5.4 (5.1, 5.7)	3.7 (-0.7, 8.2)
	37	Middle River at Bacon Island	DWR, WDL	38.002	-121.524	0.6	0.5	0.68	2	0.5	60	0.76	1.02 (1.02, 1.03)	0	9.40e-03 (9.01e-03, 9.79e-03)	2.43e-03 (2.28e-03, 2.58e-03)	3.13e-04 (2.93e-04, 3.33e-04)	0.320 (0.305, 0.335)	0.734 (0.714, 0.754)	2.44e-03 (2.36e-03, 2.51e-03)	6.3 (5.9, 6.6)	6.1 (0.9, 11.3)
	38	San Joaquin River at Venice Island	DWR, WDL	38.05	-121.497	0.5	0.5	0.58	2	0.5	60	0.77	1.07 (1.06, 1.08)	0	9.92e-03 (9.57e-03, 1.03e-02)	3.65e-03 (3.38e-03, 3.93e-03)	2.96e-04 (2.76e-04, 3.15e-04)	0.340 (0.325, 0.354)	0.722 (0.703, 0.742)	2.49e-03 (2.42e-03, 2.56e-03)	9.9 (9.6, 10.2)	7.4 (3.0, 11.9)
	39	Middle River at Union Point	DWR, WDL	37.891	-121.488	0.6	0.5	0.8	2	0.5	80	0.67	1.00 (0.99, 1.01)	0	9.46e-03 (9.01e-03, 9.90e-03)	1.39e-03 (1.31e-03, 1.47e-03)	5.91e-04 (5.67e-04, 6.14e-04)	0.295 (0.278, 0.313)	0.689 (0.665, 0.712)	2.26e-03 (2.17e-03, 2.35e-03)	2.5 (2.1, 2.9)	0.8 (-3.1, 4.7)
	40	Grantline Canal at Tracy Road Bridge	DWR, WDL	37.82	-121.45	0.6	0.5	1.18	2	0.5	80	0.88	1.05 (1.04, 1.06)	0	9.07e-03 (8.65e-03, 9.49e-03)	3.76e-04 (3.70e-04, 3.82e-04)	1.03e-03 (1.01e-03, 1.05e-03)	0.298 (0.281, 0.315)	0.657 (0.634, 0.679)	2.06e-03 (1.97e-03, 2.14e-03)	6.8 (6.4, 7.2)	6.8 (0.2, 13.4)
	41	Old River Near Tracy*	DWR, WDL	37.805	-121.45	0.5	0.5	1.22	1.72	0.5	120	0.68	1.05 (1.03, 1.07)	0	5.49e-03 (4.84e-03, 6.14e-03)	2.74e-04 (2.66e-04, 2.81e-04)	6.59e-04 (6.24e-04, 6.94e-04)	0.421 (0.387, 0.456)	0.766 (0.732, 0.800)	3.23e-03 (3.11e-03, 3.36e-03)	3.7 (3.2, 4.3)	2.3 (-4.2, 8.7)
	42	Doughty Cut Above Grant Line Canal*	DWR, WDL	37.815	-121.425	0.5	0.5	1.22	1.72	0.5	120	0.77	0.99 (0.97, 1.01)	0	5.86e-03 (5.24e-03, 6.48e-03)	3.49e-04 (3.42e-04, 3.56e-04)	6.04e-04 (5.71e-04, 6.37e-04)	0.437 (0.404, 0.47)	0.782 (0.749, 0.816)	3.33e-03 (3.20e-03, 3.45e-03)	3.6 (3.1, 4.2)	3.5 (-1.6, 8.6)
	43	San Joaquin R at Rindge Pump	DWR, WDL	37.997	-121.419	0.5	0.5	0.72	2	0.5	70	0.72	1.05 (1.04, 1.06)	0	9.60e-03 (9.20e-03, 1.00e-02)	1.66e-03 (1.54e-03, 1.78e-03)	2.86e-04 (2.65e-04, 3.07e-04)	0.332 (0.316, 0.349)	0.708 (0.687, 0.729)	2.46e-03 (2.38e-03, 2.54e-03)	5.8 (5.5, 6.2)	4.4 (-0.3, 9.0)
	44	Tom Paine Slough Abv the Mouth*	DWR, WDL	37.791	-121.419	0.5	0.5	1.32	1.74	0.5	120	0.78	1.04 (1.03, 1.06)	0	5.86e-03 (5.24e-03, 6.48e-03)	1.84e-04 (1.80e-04, 1.87e-04)	5.98e-04 (5.65e-04, 6.32e-04)	0.425 (0.392, 0.458)	0.773 (0.740, 0.806)	3.05e-03 (2.93e-03, 3.18e-03)	2.7 (2.2, 3.2)	1.6 (-4.3, 7.5)
	45	Middle River at Undine Road	DWR, CDEC	37.834	-121.386	0.5	0.5	1.1	2	0.5	110	0.91	1.07 (1.05, 1.08)	0	6.09e-03 (5.45e-03, 6.72e-03)	1.33e-03 (1.32e-03, 1.35e-03)	3.45e-04 (3.10e-04, 3.79e-04)	0.254 (0.228, 0.28)	0.753 (0.718, 0.787)	2.05e-03 (1.92e-03, 2.18e-03)	-2.8 (-3.4, -2.3)	-11.9 (-29.3, 5.5)
	46	Middle River at Howard Road Bridge	DWR, WDL	37.877	-121.384	0.5	0.58	0.98	2	0.5	110	0.79	1.05 (1.03, 1.06)	0	3.84e-03 (3.55e-03, 4.12e-03)	1.62e-03 (1.59e-03, 1.65e-03)	5.27e-04 (4.97e-04, 5.56e-04)	0.322 (0.300, 0.344)	0.807 (0.778, 0.837)	1.40e-03 (1.29e-03, 1.51e-03)	4.0 (3.5, 4.5)	0.0 (-8.2, 8.2)
	47	Middle River at Mowry Bridge	DWR, WDL	37.835	-121.384	0.6	0.5	1.1	2	0.5	110	0.91	1.08 (1.06, 1.09)	0	6.35e-03 (5.75e-03, 6.96e-03)	1.33e-03 (1.31e-03, 1.34e-03)	4.08e-04 (3.75e-04, 4.41e-04)	0.294 (0.269, 0.318)	0.781 (0.748, 0.814)	2.14e-03 (2.01e-03, 2.26e-03)	0.5 (0.0, 1.1)	-7.8 (-27.5, 12)
	48	Rough and Ready Island	DWR, WDL	37.963	-121.365	0.5	0.5	0.56	2	0.5	80	0.66	1.00 (1.00, 1.01)	0	9.68e-03 (9.29e-03, 1.01e-02)	4.68e-03 (4.33e-03, 5.02e-03)	2.69e-04 (2.48e-04, 2.90e-04)	0.329 (0.313, 0.345)	0.704 (0.683, 0.726)	2.52e-03 (2.45e-03, 2.60e-03)	6.7 (6.4, 7.1)	4.7 (-0.1, 9.6)
	49	San Joaquin River at Garwood Bridge	DWR, CDEC	37.935	-121.329	0.5	0.62	1.1	2	0.5	70	0.86	1.04 (1.03, 1.05)	0	3.27e-03 (3.12e-03, 3.41e-03)	4.45e-04 (4.36e-04, 4.55e-04)	2.53e-04 (2.32e-04, 2.74e-04)	0.338 (0.323, 0.354)	0.691 (0.670, 0.712)	2.43e-03 (2.35e-03, 2.51e-03)	10.9 (10.6, 11.3)	7.5 (2.5, 12.6)
	50	San Joaquin R at Brandt Bridge	DWR, WDL	37.865	-121.323	0.5	0.5	1.08	2	0.5	90	0.95	1.06 (1.05, 1.07)	0	7.41e-03 (6.97e-03, 7.86e-03)	1.58e-03 (1.57e-03, 1.60e-03)	3.68e-04 (3.44e-04, 3.92e-04)	0.334 (0.316, 0.352)	0.684 (0.660, 0.708)	2.49e-03 (2.40e-03, 2.58e-03)	7.9 (7.5, 8.3)	3.4 (-6, 12.8)
